# Supplementary material for: Addition of Olive Leaf Extract to a Mixture of Algae and Extra Virgin Olive Oils Decreases Fatty Acid Oxidation and Synergically Attenuates Age-Induced Hypertension, Sarcopenia and Insulin Resistance in Rats
Source: Antioxidants (Basel). 2021 Jul 1;10(7):1066. doi: 10.3390/antiox10071066 (PMC8301163; doi:10.3390/antiox10071066)
Supplement: Supplementary file 1 [file antioxidants-10-01066-s001.zip]

Archive with 1 entries (1 files):
- antioxidants-1262325-supplementary.pdf
